# Supplementary material for: Fish muscle hydrolysate obtained using largemouth bass Micropterus salmoides digestive enzymes improves largemouth bass performance in its larval stages
Source: PLoS One. 2021 Dec 28;16(12):e0261847. doi: 10.1371/journal.pone.0261847 (PMC8714084; doi:10.1371/journal.pone.0261847)
Supplement: S1 File — This file contains the data for growth performance parameters and skeletal deformities. (XLSX) [file pone.0261847.s001.xlsx]

## Sheet: Growth_Development Data
PAPER:	Fish muscle hydrolysate obtained using Largemouth Bass Micropterus salmoides digestive enzymes improves Largemouth Bass performance in its larval stages
AUTHORS:	Kwasek, K., Gonzalez, C., Wick, M., Molinari, GS., Wojno, M.
CRITERIA:	Growth and Development Parameters
							Deformities
							# of Fish Assessed	Lordosis		Scoliosis		Head/Jaw		Tail		Total
Group	Survival (%)	Body Length (mm)	Final Avg. Weight (g)	Weight Gain (%)	DGC	SGR		#	%	#	%	#	%	#	%	#	%
Control	74.11	20.379	0.162	5085.83	1.59	15.79	312	10	3.21	44	14.1	1	0.32	8	2.56	63	20.19
Control	71.55	20.705	0.132	4146.46	1.45	14.99	166	4	3.01	20	12.05	5	3.01	11	6.63	41	24.7
Control	75.64	21.356	0.171	5388.75	1.64	16.02	236	8	3.39	41	17.37	4	1.69	9	3.81	62	26.27
Hydro	65.09	22.9	0.209	6624.56	1.79	16.83	151	6	3.97	2	1.32	0	0	6	3.97	14	9.27
Hydro	65.15	23.285	0.194	6136.91	1.73	16.53	243	3	1.23	3	1.23	1	0.41	8	3.29	15	6.17
Hydro	77.81	24.014	0.198	6261.61	1.75	16.61	256	2	0.78	1	0.39	0	0	7	2.73	10	3.91
