# Supplementary material for: Fish muscle hydrolysate obtained using largemouth bass Micropterus salmoides digestive enzymes improves largemouth bass performance in its larval stages
Source: PLoS One. 2021 Dec 28;16(12):e0261847. doi: 10.1371/journal.pone.0261847 (PMC8714084; doi:10.1371/journal.pone.0261847)
Supplement: S2 File — This file contains the data for the muscle FAA composition at 3 and 24 hrs post-feeding. (XLSX) [file pone.0261847.s002.xlsx]

## Sheet: FAA Composition
PAPER:	Fish muscle hydrolysate obtained using Largemouth Bass Micropterus salmoides digestive enzymes improves Largemouth Bass performance in its larval stages
AUTHORS:	Kwasek, K., Gonzalez, C., Wick, M., Molinari, GS., Wojno, M.
CRITERIA:	Free Amino Acid Composition
TISSUE:	Muscle
METHODS:	Shimadzu protocol No. L529
UNIT:	µmol/kg wet body weight
3 hours	Aspartic Acid	Glutamic Acid	Asparagine	Serine	Glutamine	Histidine	Glycine	Threonine	Arginine	Alanine	Tyrosine	Methionine	Valine	Trytophan	Phenylalanine	Isoleucine	Leucine	Proline	Lysine
Hydro	0.30248	1.40275	0.502475	0.854307	1.13868	0.606154	3.26798	1.15918	0.099102	1.25808	0.118604	1.91975	0.539887	0.028457	0.119201	0.144872	0.313226	1.31917	1.41967
Hydro	0.418696	1.54225	0.445163	0.998582	0.961966	0.488147	2.54143	1.02346	0.092137	1.24992	0.112236	1.67259	0.490933	0.027661	0.120992	0.168951	0.41193	1.1339	0.910226
Hydro	0.414716	1.30206	0.312231	0.564165	0.589239	0.547847	3.14201	0.870625	0.12338	1.12216	0.112833	2.06721	0.506455	0.029253	0.096714	0.092336	0.215915	0.963558	0.829432
Control	0.268252	1.53807	0.335315	0.795403	1.18465	0.791025	1.78185	1.01709	0.121589	1.08495	0.145469	2.4883	0.743265	0.031442	0.126763	0.27263	0.613119	1.17052	2.69864
Control	0.260491	1.48872	0.405363	1.09808	1.26843	0.654909	2.17786	0.980871	0.103878	1.20654	0.145867	2.29228	0.701276	0.032238	0.141489	0.274023	0.601776	1.31221	2.5476
Control	0.32835	1.34484	0.283177	0.635208	0.870426	0.593418	2.17388	0.965349	0.134325	1.05231	0.117211	2.43078	0.676202	0.027263	0.106266	0.180692	0.406557	1.10146	2.84092
24 hours	Aspartic Acid	Glutamic Acid	Asparagine	Serine	Glutamine	Histidine	Glycine	Threonine	Arginine	Alanine	Tyrosine	Methionine	Valine	Trytophan	Phenylalanine	Isoleucine	Leucine	Proline	Lysine
Hydro	0.195219	1.03301	0.383473	0.377304	0.955598	0.645158	3.00729	1.37091	0.133728	0.871819	0.163379	1.95995	0.587647	0.046566	0.140096	0.170145	0.328549	1.07739	0.591627
Hydro	0.087958	0.685555	0.303475	0.340688	0.62884	0.565558	4.68645	0.499291	0.101689	0.73431	0.09751	2.09448	0.39601	0.02189	0.060496	0.030049	0.004179	0.954802	0.445362
Hydro	0.076416	0.753414	0.250939	0.354618	0.828039	0.580085	4.46755	0.409144	0.11741	0.563568	0.09154	2.64153	0.523569	0.02388	0.064476	0.032437	0.083978	0	0.433621
Control	0.188254	0.961369	0.259297	0.245367	1.03201	0.478197	2.08592	0.422875	0.191836	0.709833	0.105271	2.78142	0.604562	0.03383	0.081391	0.072635	0.172334	0	2.17427
Control	0.123977	0.820676	0.261088	0.213726	0.969727	0.538096	1.63638	0.459491	0.153429	0.564364	0.096913	2.59615	0.615706	0.026268	0.081391	0.106067	0.23084	0	2.6459
Control	0.104873	0.843163	0.318798	0.354817	0.8557	0.520584	3.36847	0.476605	0.177707	0.786647	0.112634	2.91873	0.637397	0.026467	0.073829	0.078406	0.166165	1.05788	1.90145
